# Supplementary material for: The Coordinated KNR6–AGAP–ARF1 Complex Modulates Vegetative and Reproductive Traits by Participating in Vesicle Trafficking in Maize
Source: Cells. 2021 Sep 30;10(10):2601. doi: 10.3390/cells10102601 (PMC8533723; doi:10.3390/cells10102601)
Supplement: Supplementary file 1 [file cells-10-02601-s001.zip]

Archive with 2 entries (2 files):
- cells-1400938-supplementary-figures.pdf
- Table S1.xlsx
